# Supplementary material for: STRspy2.0: Unlocking the Potential of Long Reads for Forensic DNA Profiling
Source: Int J Mol Sci. 2026 Feb 16;27(4):1889. doi: 10.3390/ijms27041889 (PMC12940929; doi:10.3390/ijms27041889)
Supplement: Supplementary file 1 [file ijms-27-01889-s001.zip]

Archive with 6 entries (6 files):
- S1 Control Sample Run Stats.xlsx
- S2 Sample Multiplex Coverage Results.xlsx
- S3 NIST control vs ONT sequencing comparison.xlsx
- S4 Casework Sample Run Stats.xlsx
- S5 Casework genotyping results.xlsx
- S6 ONT vs Illumina seqencing comparison.xlsx
