# Supplementary material for: STRspy2.0: Unlocking the Potential of Long Reads for Forensic DNA Profiling
Source: Int J Mol Sci. 2026 Feb 16;27(4):1889. doi: 10.3390/ijms27041889 (PMC12940929; doi:10.3390/ijms27041889)
Supplement: Supplementary file 1 [file ijms-27-01889-s001.zip › S1 Control Sample Run Stats.xlsx]

## Sheet: Control run stats
Supplementary Table S1. Run statistics for all control samples are displayed. Samples are labeled as number of barcodes multiplexed in the sequencing library_sample name_barcode.
sample	total reads	sum_len	min_len	avg_len	max_len	Q1	Q2	Q3	sum_gap	N50	Q20(%)	Q30(%)	GC(%)	MappedReads (%)	UnmappedReads (%)	STRRegionOverlapped (%)	Off_Target (%)
12bc_nistA-nb1	1579479	394216992	1	255.5	116631	220	235	274	0	248	40.72	6.45	39.9	1369458 (86.70)	210021(13.30)	1241293(90.64)	128165(9.36)
12bc_nistB-nb2	1849407	429413536	1	250.4	121776	214	234	267	0	244	40.57	6.55	37.75	1579300 (85.39)	270107(14.61)	1385208(87.71)	194092(12.29)
12bc_nistC-nb3	1420132	337365061	1	254.8	172571	217	238	274	0	250	41.07	6.31	37.69	1235641 (87.01)	184491(12.99)	1101247(89.12)	134394(10.88)
12bc_2800m-nb4	1750312	412437857	1	255.7	711774	217	237	276	0	247	40.68	6.35	37.86	1517046 (86.67)	233266(13.33)	1319994(87.01)	197052(12.99)
12bc_nistA-nb5	1619985	400643406	1	253.2	142264	218	233	270	0	242	39.62	6.12	39.91	1390059 (85.81)	229926(14.19)	1259284(90.59)	130775(9.41)
12bc_nistB-nb6	1656669	384971570	1	250.2	14561	215	234	269	0	245	40.48	6.15	37.77	1424746 (86.00)	231923(14.00)	1248901(87.66)	175845(12.34)
12bc_nistC-nb7	1434345	343970200	1	256.8	320482	218	241	279	0	253	40.8	6.27	37.41	1247297 (86.96)	187048(13.04)	1110112(89.00)	137185(11.00)
12bc_2800m-nb8	1415407	333471181	1	255	274675	218	237	276	0	247	40.83	6.27	37.7	1226911 (86.68)	188496(13.32)	1077184(87.80)	149727(12.20)
12bc_nistA-nb9	1417993	355008190	1	256.4	98239	220	235	277	0	248	40.37	6.29	40.2	1229352 (86.70)	188641(13.30)	1119965(91.10)	109387(8.90)
12bc_nistB-nb10	1506758	352289868	1	250.4	20500	215	234	269	0	245	40.27	6.14	37.85	1284244 (85.23)	222514(14.77)	1142185(88.94)	142059(11.06)
12bc_nistC-nb11	1810186	423697358	1	252.4	40757	215	235	266	0	246	40.04	6.19	37.43	1535350 (84.82)	274836(15.18)	1349091(87.87)	186259(12.13)
12bc_2800m-nb12	1196291	279955167	1	252.5	39949	217	237	269	0	245	40.05	6.03	38	1022398 (85.46)	173893(14.54)	903855(88.41)	118543(11.59)
18bc_nistA-nb1	1052111	253572433	1	247.2	58014	217	230	258	0	235	55.23	10.71	39.71	993417 (94.42)	58694(5.58)	897888(90.38)	95529(9.62)
18bc_nistB-nb2	1193315	269303164	1	242.3	108239	211	229	254	0	235	55	10.79	37.29	1113770 (93.33)	79545(6.67)	991039(88.98)	122731(11.02)
18bc_nistC-nb3	932722	214829595	3	246.6	19903	214	232	258	0	241	54.44	10.01	37.15	875480 (93.86)	57242(6.14)	789870(90.22)	85610(9.78)
18bc_2800m-nb4	1175091	267353834	1	246.4	76487	211	233	255	0	238	54.52	10.22	37.41	1102430 (93.82)	72661(6.18)	970766(88.06)	131664(11.94)
18bc_nistA-nb5	1068953	254758562	1	244.5	30744	216	229	252	0	232	54.01	10.03	39.67	1005024 (94.02)	63929(5.98)	907621(90.31)	97403(9.69)
18bc_nistB-nb6	1065316	241551048	1	242.8	58471	211	229	254	0	235	54.12	9.89	37.3	995031 (93.40)	70285(6.60)	886559(89.10)	108472(10.90)
18bc_nistC-nb7	944994	218832566	1	247.5	44212	215	232	260	0	242	54.35	9.98	36.96	888290 (94.00)	56704(6.00)	799995(90.06)	88295(9.94)
18bc_2800m-nb8	924059	210560416	1	246.4	142484	213	233	256	0	239	54.51	10.03	37.32	867033 (93.83)	57026(6.17)	769758(88.78)	97275(11.22)
18bc_nistA-nb9	958315	230623064	1	246.9	172415	217	229	257	0	234	54.95	10.48	39.88	903921 (94.32)	54394(5.68)	821120(90.84)	82801(9.16)
18bc_nistB-nb10	964542	219438239	1	243.2	391581	212	229	254	0	236	54.01	9.94	37.36	897834 (93.08)	66708(6.92)	808409(90.04)	89425(9.96)
18bc_nistC-nb11	1133066	258521137	1	244.7	50178	213	230	254	0	237	54.4	10.14	36.95	1052822 (92.92)	80244(7.08)	941635(89.44)	111187(10.56)
18bc_2800m-nb12	772984	175438216	1	245.1	13312	214	233	254	0	238	54.01	9.88	37.51	721073 (93.28)	51911(6.72)	644253(89.35)	76820(10.65)
18bc_nistA-nb13	1074351	254745354	1	243.4	191052	215	228	248	0	232	54.67	10.51	39.68	1004989 (93.54)	69362(6.46)	906610(90.21)	98379(9.79)
18bc_nistB-nb14	930210	210852990	1	243	84303	212	230	254	0	236	53.74	9.73	37.31	869323 (93.45)	60887(6.55)	779576(89.68)	89747(10.32)
18bc_nistC-nb15	775162	180617356	1	249.4	167905	216	233	262	0	244	53.77	9.95	37.19	731202 (94.33)	43960(5.67)	660073(90.27)	71129(9.73)
18bc_2800m-nb16	922284	210354063	1	246.4	260607	212	233	255	0	239	54.85	10.6	37.6	864190 (93.70)	58094(6.30)	769062(88.99)	95128(11.01)
18bc_nistA-nb17	972954	232583247	1	245.3	80285	217	229	255	0	233	54.44	10.36	39.97	913128 (93.85)	59826(6.15)	829777(90.87)	83351(9.13)
18bc_nistB-nb18	796363	184155105	1	247.3	555271	214	231	260	0	239	54.24	9.87	37.56	753971 (94.68)	42392(5.32)	679435(90.11)	74536(9.89)
24bc_nistA-nb1	800604	192435598	1	245.8	42741	217	229	257	0	234	53.77	9.89	39.63	757544 (94.62)	43060(5.38)	687031(90.69)	70513(9.31)
24bc_nistB-nb2	900026	202691951	1	240.7	67686	211	228	253	0	234	53.56	10.03	37.2	839366 (93.26)	60660(6.74)	749943(89.35)	89423(10.65)
24bc_nistC-nb3	705859	162657427	12	245.6	108069	214	231	257	0	240	52.87	9.2	37.1	662660 (93.88)	43199(6.12)	600049(90.55)	62611(9.45)
24bc_2800m-nb4	881783	200802371	1	245.3	85368	212	232	255	0	238	53.12	9.49	37.36	827504 (93.84)	54279(6.16)	732288(88.49)	95216(11.51)
24bc_nistA-nb5	808652	192801281	2	243.9	69214	216	228	252	0	232	52.47	9.18	39.62	762836 (94.33)	45816(5.67)	691716(90.68)	71120(9.32)
24bc_nistB-nb6	824061	186275969	1	241.1	38537	211	229	253	0	234	52.77	9.11	37.22	770773 (93.53)	53288(6.47)	689462(89.45)	81311(10.55)
24bc_nistC-nb7	711969	164856834	3	246.7	154787	215	232	260	0	241	52.94	9.28	36.9	670113 (94.12)	41856(5.88)	605535(90.36)	64578(9.64)
24bc_2800m-nb8	712549	162237507	1	245.1	43132	214	233	256	0	238	53.01	9.24	37.24	668522 (93.82)	44027(6.18)	595942(89.14)	72580(10.86)
24bc_nistA-nb9	718590	172305370	1	245.3	7273	217	229	257	0	233	53.4	9.57	39.81	679339 (94.54)	39251(5.46)	619332(91.17)	60007(8.83)
24bc_nistB-nb10	733442	166411144	1	241.6	61558	212	229	254	0	235	52.66	9.19	37.32	683280 (93.16)	50162(6.84)	617577(90.38)	65703(9.62)
24bc_nistC-nb11	825434	187631119	1	242.8	23205	212	229	253	0	236	52.92	9.36	36.87	765773 (92.77)	59661(7.23)	686951(89.71)	78822(10.29)
24bc_2800m-nb12	573306	129877919	1	243.4	76511	214	232	252	0	237	52.55	9.1	37.43	535012 (93.32)	38294(6.68)	479910(89.70)	55102(10.30)
24bc_nistA-nb13	796651	188725119	1	242.4	66790	215	228	248	0	231	53.15	9.67	39.61	747379 (93.82)	49272(6.18)	676431(90.51)	70948(9.49)
24bc_nistB-nb14	693230	157037369	1	241.9	87139	212	229	254	0	235	52.14	8.9	37.26	647668 (93.43)	45562(6.57)	582450(89.93)	65218(10.07)
24bc_nistC-nb15	583007	135628558	1	248	117974	216	233	262	0	243	52.39	9.17	37.15	550768 (94.47)	32239(5.53)	498734(90.55)	52034(9.45)
24bc_2800m-nb16	707407	161293119	1	245.3	276073	213	232	253	0	238	53.37	9.87	37.58	662427 (93.64)	44980(6.36)	591898(89.35)	70529(10.65)
24bc_nistA-nb17	740938	176702618	1	243.9	27223	216	228	254	0	232	52.89	9.49	39.89	696681 (94.03)	44257(5.97)	635928(91.28)	60753(8.72)
24bc_nistB-nb18	600885	138195237	10	245	56187	214	231	260	0	238	52.87	9.04	37.46	568997 (94.69)	31888(5.31)	514542(90.43)	54455(9.57)
24bc_nistC-nb19	709378	162895103	1	244.9	297129	214	231	256	0	239	52.78	9.32	37.02	662834 (93.44)	46544(6.56)	596986(90.07)	65848(9.93)
24bc_2800m-nb20	747237	169316475	1	243.8	71008	212	232	253	0	237	53.31	9.59	37.39	700569 (93.75)	46668(6.25)	623728(89.03)	76841(10.97)
24bc_nistA-nb21	782104	185837527	1	243	156907	216	228	252	0	232	52.82	9.44	39.84	732952 (93.72)	49152(6.28)	664010(90.59)	68942(9.41)
24bc_nistB-nb22	735697	167744385	15	242.6	140902	213	229	255	0	235	52.93	9.12	37.2	691075 (93.93)	44622(6.07)	622745(90.11)	68330(9.89)
24bc_nistC-nb23	672794	155084382	1	245.8	12762	215	232	259	0	241	52.88	9.37	37.12	632537 (94.02)	40257(5.98)	571251(90.31)	61286(9.69)
24bc_2800m-nb24	661614	150778085	1	245.3	351786	213	232	253	0	238	52.31	8.92	37.38	619191 (93.59)	42423(6.41)	552480(89.23)	66711(10.77)
