# Supplementary material for: STRspy2.0: Unlocking the Potential of Long Reads for Forensic DNA Profiling
Source: Int J Mol Sci. 2026 Feb 16;27(4):1889. doi: 10.3390/ijms27041889 (PMC12940929; doi:10.3390/ijms27041889)
Supplement: Supplementary file 1 [file ijms-27-01889-s001.zip › S2 Sample Multiplex Coverage Results.xlsx]

## Sheet: Coverage Results
Supplementary Table S2. Target locus coverage per sample. Coverage for every targeted region is presented, showing consistently high coverage regardless of the number of samples multiplexed in a single library.
				NUMBER OF BARCODES_SAMPLE_BARCODE
CHR	START	END	LOCUS	12bc_2800m-nb12	12bc_2800m-nb4	12bc_2800m-nb8	12bc_nistA-nb1	12bc_nistA-nb5	12bc_nistA-nb9	12bc_nistB-nb10	12bc_nistB-nb2	12bc_nistB-nb6	12bc_nistC-nb11	12bc_nistC-nb3	12bc_nistC-nb7	18bc_2800m-nb12	18bc_2800m-nb16	18bc_2800m-nb4	18bc_2800m-nb8	18bc_nistA-nb13	18bc_nistA-nb17	18bc_nistA-nb1	18bc_nistA-nb5	18bc_nistA-nb9	18bc_nistB-nb10	18bc_nistB-nb14	18bc_nistB-nb18	18bc_nistB-nb2	18bc_nistB-nb6	18bc_nistC-nb11	18bc_nistC-nb15	18bc_nistC-nb3	18bc_nistC-nb7	24bc_2800m-nb12	24bc_2800m-nb16	24bc_2800m-nb20	24bc_2800m-nb24	24bc_2800m-nb4	24bc_2800m-nb8	24bc_nistA-nb13	24bc_nistA-nb17	24bc_nistA-nb1	24bc_nistA-nb21	24bc_nistA-nb5	24bc_nistA-nb9	24bc_nistB-nb10	24bc_nistB-nb14	24bc_nistB-nb18	24bc_nistB-nb22
chr1	230769615	230769683	D1S1656	9157	11720	10431	27471	27424	25200	12952	14325	12605	15841	14132	13772	6716	8142	9061	7884	20456	19914	20520	20456	19223	9561	8804	8146	10721	9305	11404	8681	10327	10166	5082	6151	6320	5750	6609	5994	15148	14831	15460	14960	15496	14326	7234	6620	6252	6987
chr10	129294243	129294295	D10S1248	15044	21061	17164	41154	39825	37285	19229	21911	19726	21812	18649	19548	12065	14309	17229	13772	31824	30665	33001	32835	30555	15133	14510	12857	17591	15970	17325	12780	15027	15639	9055	10858	11599	9895	13207	10658	23321	23556	25243	24174	24810	23042	11503	10616	9877	11651
chr11	2171087	2171115	TH01	23066	34349	27788	53234	55023	47485	27952	33952	31673	19159	15246	15951	15921	18965	24393	18978	37157	33677	36831	38360	33553	19117	18403	15706	23487	21367	12712	8847	10349	10907	11866	14763	15760	14166	18957	15121	28132	26152	28357	27779	29943	25453	15156	14192	12193	14891
chr12	5983976	5984044	vWA	30407	45619	37796	71498	73318	62837	37990	46548	44379	41910	33113	34555	20503	24640	32103	25455	52075	45207	49209	49501	43956	25638	25613	21496	32419	29612	28048	19735	22897	23768	15353	18674	20108	17424	23976	19918	38457	34993	37388	37181	37593	33474	19414	18878	16218	19609
chr12	12297019	12297095	D12S391	3462	4770	4142	12223	12023	11069	4161	4570	4162	3871	3385	3398	3174	3791	4337	3548	9666	9551	10163	10034	9314	3341	2989	2909	3704	3218	3082	2223	2764	2789	2277	2786	2866	2682	3173	2710	7273	7164	7556	7191	7394	6834	2612	2288	2220	2587
chr13	82148024	82148068	D13S317	23381	36152	29224	65501	69094	58215	33788	42017	39385	39518	31161	33235	15605	19677	25437	19810	45464	38812	44579	47167	40412	22819	22423	17953	28330	26397	26369	18339	20998	22716	11757	15237	16065	13875	19369	15411	34351	29829	33892	33117	35972	30156	17453	16989	13617	17589
chr15	96831014	96831039	PentaE	22832	42042	30178	75028	77510	64355	28364	39892	37997	43215	31332	33672	16242	20724	31227	21821	59190	47993	54709	58167	48108	19709	19991	15944	28211	26619	30149	18763	22263	24476	11969	15942	17694	14781	23760	16925	44231	37284	42213	43443	44702	36817	15050	14789	11924	15738
chr16	86352701	86352745	D16S539	25268	40752	32345	63627	67405	56213	29531	38142	35856	38208	30029	31787	17506	21362	29032	21914	46088	38805	44022	46430	39606	19875	20251	16149	26022	24178	25492	17731	20218	21915	12874	16333	17841	15240	21660	17214	33870	29374	33446	32743	35124	29287	15287	15094	12563	15707
chr18	63281666	63281738	D18S51	14125	19836	17039	25912	24734	23802	14701	18518	15862	18620	15322	14513	10465	12461	15045	12640	20689	18582	19343	18439	17739	10938	10918	9391	13683	11847	13422	9302	11189	10857	8112	9680	10142	8675	11727	10144	15701	14709	15012	15129	14353	13770	8672	8333	7236	8459
chr19	29926234	29926298	D19S433	49477	57295	52832	78657	77152	74848	47567	51317	45454	52130	49341	45923	36120	39577	43216	38378	58604	57774	58658	56966	56000	35006	33262	30999	37598	33141	37435	30588	36122	33749	27023	31172	30754	28180	32372	29970	43620	43972	44180	42286	43499	42387	26786	24984	23642	25751
chr2	1489652	1489684	TPOX	32674	47588	38815	72455	76495	68055	45881	53069	49439	39888	33573	34540	23100	28179	34772	27558	53468	48572	53212	55527	49525	32108	30629	26356	37913	34508	28064	19970	23985	24785	17140	21738	22522	20256	26081	21241	40035	37534	41032	39490	41875	37702	24502	23005	19966	24469
chr2	68011946	68011994	D2S441	10990	15751	13055	25645	26345	22954	12233	14497	13505	15759	12891	13168	7938	9481	12033	9577	20097	17687	19300	19656	17768	8942	8836	7450	11044	10197	11380	7974	9549	9776	5916	7412	7692	6765	9000	7446	14852	13453	14788	14659	15015	13320	7037	6603	5573	7110
chr2	218014858	218014950	D2S1338	64627	87044	69690	142298	137578	127527	76896	84596	73792	93171	79862	77891	45137	52477	62800	49179	95577	94393	101823	97788	91843	54345	47022	46662	60854	52020	63166	44341	56574	54586	33876	40544	40968	39630	47560	37874	70777	71477	77236	71417	74548	68813	41739	35627	35399	41231
chr21	19181972	19182099	D21S11	29431	37535	33831	68686	69111	63154	39803	43510	39974	43181	38681	37391	21329	24182	27776	23909	49608	46874	49249	49116	45723	28102	26490	23796	31334	28140	30347	23346	27638	27068	15566	18531	19021	17346	20797	18505	37030	35662	37410	36065	37238	34275	21238	19626	18092	21066
chr21	43636204	43636269	PentaD	27416	36907	31631	61052	60867	56613	30799	36103	30854	36725	31869	31196	20473	24326	28306	23775	45258	42139	45040	45632	42130	22651	21950	18980	26081	22909	25988	19429	23356	23090	15760	18922	19637	17309	21569	18583	33987	32511	34740	33471	34874	32372	17625	16767	14554	17325
chr22	37140286	37140337	D22S1045	4030	5560	4743	8925	8584	7952	3945	4517	4165	4579	3799	3848	3150	3765	4470	3586	6965	6422	7050	6764	6612	3112	2873	2569	3519	3100	3342	2400	2859	3060	2358	2882	3025	2599	3385	2708	5061	5034	5548	5213	5387	4989	2295	2110	2027	2364
chr3	45540738	45540802	D3S1358	35414	52322	42957	77719	81761	71815	43662	50558	47554	50477	42610	43409	24956	30132	37702	30120	56990	51987	56375	57725	51878	30263	28940	25098	35575	33309	34654	25029	29969	30512	18537	23205	24627	21656	28489	22962	42837	39867	43304	41967	44179	39231	23159	21415	19093	23050
chr4	154587735	154587823	FGA	17557	28031	21417	44681	43961	40016	22847	28650	25296	30823	24085	24894	13628	16989	22003	16757	35405	31900	35748	35672	32285	17869	16995	15128	22636	19757	23383	15473	18712	19920	10525	13591	14584	12680	17457	13304	27472	25461	28249	26707	28072	24873	14265	13175	11740	14541
chr5	123775555	123775599	D5S818	13387	21453	16718	32756	32685	28099	17342	22867	20200	22989	17838	18292	9066	11211	15254	11727	24825	20929	23145	22920	20053	11951	11725	9758	15952	13912	15646	10180	12246	12653	6815	8455	9267	7962	11406	8937	18176	15952	17597	17634	17069	15136	8928	8602	7249	9411
chr5	150076323	150076375	CSF1PO	14896	20369	16852	31059	32494	27882	17399	19333	18173	19768	16984	16611	10479	12165	14984	12261	24233	22325	23059	23579	21148	12088	11350	10008	13938	12895	13909	9756	12069	11884	7838	9408	9912	8886	11241	9476	18058	16884	17713	17695	18232	16109	9156	8674	7598	8919
chr6	88277128	88277269	SE33	0	0	0	0	0	0	0	0	0	0	0	0	0	0	0	0	0	0	0	0	0	0	0	0	0	0	0	0	0	0	0	0	0	0	0	0	0	0	0	0	0	0	0	0	0	0
chr6	91740224	91740272	D6S1043	0	0	0	0	0	0	0	0	0	0	0	0	0	0	0	0	0	0	0	0	0	0	0	0	0	0	0	0	0	0	0	0	0	0	0	0	0	0	0	0	0	0	0	0	0	0
chr7	84160225	84160277	D7S820	26020	38387	30713	64700	66313	57498	35332	41797	38285	43392	35744	36245	17565	21267	26649	20915	44681	40824	44297	45501	40626	23489	22604	19820	28326	25686	28710	20288	24518	24834	13210	16290	17364	15029	19717	16460	33452	31129	34129	32487	34465	30270	17964	16341	14882	18020
chr8	124894864	124894916	D8S1179	44155	59686	49174	88092	90234	79407	52962	58248	50957	59900	51146	50445	30047	34771	41634	33455	62012	58928	62551	63004	57703	35749	32045	29594	39372	34527	40032	28685	36329	34598	22669	26867	27164	25857	31545	25732	46449	45175	48394	45064	47481	43068	27193	23956	22584	26563
chrY	3263110	3263158	DYS393	2394	3391	2792	57	58	55	2651	3310	3066	3154	2599	2707	2316	2811	3337	2763	64	49	53	57	50	2606	2531	2358	3258	2844	2966	2076	2520	2606	1690	2183	2329	2044	2453	2236	38	28	36	44	36	37	2035	1898	1850	2137
chrY	3772789	3772837	DYS505	0	0	0	0	0	0	0	2	0	0	0	0	0	0	0	0	0	0	0	0	0	0	0	0	0	0	0	0	0	0	0	0	0	0	0	0	0	0	0	0	0	0	0	0	1	0
chrY	4402918	4402978	DYS456	7912	10092	8699	182	212	158	8779	9468	9095	9036	7911	7670	6231	7415	8641	7093	169	148	149	158	141	6988	6310	5898	7916	6808	6921	5213	6321	6319	4754	5787	5920	5381	6568	5568	99	93	115	111	130	106	5330	4807	4473	5445
chrY	6993189	6993257	DYS570	7343	12249	9680	200	176	161	13350	18174	15524	13067	10258	10943	6124	7893	10236	7938	161	142	162	145	129	11433	11758	9495	14920	13584	10558	7233	8298	8730	4506	6072	6491	5313	7776	6267	107	109	109	115	142	88	8602	8755	7170	9056
chrY	7185317	7185385	DYS576	13306	19765	15948	232	253	213	12974	16077	14029	18587	15713	15257	10637	12882	16035	12599	185	173	167	163	138	10235	9615	8956	12652	10799	14166	9762	12464	11861	7865	9900	10517	9032	12214	9809	126	111	113	125	156	118	7967	7116	6638	7751
chrY	7547584	7547624	DYS522	0	0	0	0	0	0	0	0	0	0	0	0	0	0	0	0	0	0	0	0	0	0	0	0	0	0	0	0	0	0	0	0	0	0	0	0	0	0	0	0	0	0	0	0	0	0
chrY	7999838	7999902	DYS458	14082	24397	19113	314	308	292	19234	26248	24103	25052	19187	20006	11682	14120	20222	15726	255	241	234	243	216	15604	16016	12654	21123	19589	20045	13531	15270	16491	8531	11008	12272	10243	15486	12216	175	184	163	161	167	153	11584	12395	9822	12574
chrY	8558336	8558402	DYS481	4466	6432	5303	109	75	68	8706	10748	8792	10257	8761	8746	4136	4983	5845	4787	75	90	90	94	68	8165	8001	7163	9687	8319	9655	7016	8267	8323	3056	4004	4087	3441	4462	3805	53	53	52	58	63	48	6303	6006	5315	6186
chrY	9684379	9684443	DYS19	11575	18131	13364	381	352	297	18537	22703	18810	25399	19704	19319	7815	9827	12579	9323	244	260	246	250	171	12572	11060	10440	15629	12887	16968	10728	13953	13819	5911	7399	7765	7110	9372	7052	175	154	162	168	167	138	9553	8246	7840	9755
chrY	11982088	11982132	DYS391	10964	14312	12887	180	173	163	14237	15635	14562	13193	12063	11701	8951	9981	11390	9635	128	121	118	128	122	10900	10993	9444	12502	10911	10049	7850	9372	8935	6531	7863	7821	6843	8726	7607	93	87	95	105	86	91	8366	8063	7258	8057
chrY	12258859	12258951	DYS635	8729	12899	9787	203	214	167	11820	14107	11965	14191	11712	11969	5952	7330	9004	7121	133	139	114	130	120	8330	7401	6781	9932	8541	9725	6676	8290	8406	4466	5536	5924	5150	6958	5298	89	81	90	94	81	63	6125	5633	5095	6396
chrY	12346266	12346326	DYS437	11039	22554	15368	392	390	334	15973	23504	23200	18147	11765	13784	7387	9684	16105	10288	245	228	259	245	175	10583	10916	8410	16280	15775	12343	6904	7944	9514	5348	7290	8509	6854	12062	7804	182	161	166	149	143	132	8074	8056	6177	9119
chrY	12403516	12403564	DYS439	2842	3565	3207	52	45	56	3952	4607	3957	3818	3332	3198	2206	2659	2908	2614	36	35	37	32	29	3233	3196	2981	3695	3229	3093	2318	2840	2732	1826	2063	2229	1832	2230	2143	30	22	26	29	24	18	2556	2365	2231	2394
chrY	12500447	12500495	DYS389I	39497	63815	49111	975	1028	876	54105	68931	61857	62837	47947	50375	26272	32584	44330	33179	637	599	647	665	578	35698	33976	29471	46747	41259	41718	26695	32531	34216	19234	24486	26443	23955	33337	25217	389	405	422	381	459	373	26830	25044	21927	28407
chrY	12500447	12500611	DYS389II	39770	64247	49394	982	1037	888	54457	69385	62201	63272	48201	50667	26373	32706	44537	33311	646	608	651	672	584	35838	34140	29583	46964	41442	41879	26791	32661	34330	19325	24606	26541	24056	33462	25318	396	411	424	386	464	375	26961	25137	22004	28498
chrY	12825888	12825948	DYS438	1219	3061	1981	36	54	31	2561	4588	4346	3684	2118	2606	960	1379	2449	1515	34	31	41	39	31	1916	2308	1559	3562	3446	2776	1598	1676	2073	765	1086	1261	918	1892	1223	30	24	22	17	16	15	1511	1791	1188	1817
chrY	13640727	13640835	DYS612	0	0	0	0	0	0	0	0	0	0	0	0	0	0	0	0	0	0	0	0	0	0	0	0	0	0	0	0	0	0	0	0	0	0	0	0	0	0	0	0	0	0	0	0	0	0
chrY	15163066	15163162	DYS390	41635	62570	50881	921	921	665	55785	69249	62345	65362	50787	51948	28943	34589	45244	35203	570	514	538	604	565	37794	37113	31768	48052	42685	44418	30576	35492	36615	21716	26592	28679	24763	33810	27527	394	362	379	412	416	339	28829	27476	23711	29272
chrY	15314131	15314186	DYS643	21151	40892	27703	570	679	490	33908	48430	42237	45456	31197	34581	15791	21000	31011	21252	378	364	402	429	357	26173	25819	21003	37118	32844	33942	19564	23854	26362	11877	15878	18130	15043	23518	16221	255	239	284	268	273	225	20378	19648	16264	21970
chrY	16281348	16281396	DYS533	31799	41776	36413	754	752	616	42806	48586	42695	52784	44765	43689	20997	23928	28661	23970	544	454	492	512	380	28137	25879	23767	31938	27851	34281	24868	30114	29558	15520	18522	19086	17868	21672	18445	332	319	322	307	339	286	21249	19506	17492	20556
chrY	16631672	16631720	Y-GATA-H4	58885	64402	62601	828	946	845	64404	67061	62295	74071	70640	67121	39887	43163	44831	41966	580	539	566	598	527	43031	42084	37108	44479	41464	48909	41910	48233	46049	29567	33350	33295	30955	33707	32550	407	378	403	430	476	354	33193	31212	28478	31554
chrY	18680607	18680687	DYS385ab	31291	46663	39094	1030	1120	940	41114	53007	42038	49635	39861	38444	24880	30185	38405	31268	870	783	787	816	715	31765	33383	28174	41748	33629	37107	26673	31508	31416	18060	23031	24443	21565	28453	23669	584	552	575	571	604	517	23611	24614	20840	24633
chrY	18888803	18888851	DYS461	0	0	0	0	0	0	0	0	0	0	0	0	0	0	0	0	0	0	0	0	0	0	0	0	0	0	0	0	0	0	0	0	0	0	0	0	0	0	0	0	0	0	0	0	0	0
chrY	18888955	18888995	DYS460	0	0	0	0	0	0	0	0	0	0	0	0	0	0	0	0	0	0	0	0	0	0	0	0	0	0	0	0	0	0	0	0	0	0	0	0	0	0	0	0	0	0	0	0	0	0
chrY	19358337	19358389	DYS549	21389	30730	26101	444	418	341	25127	30157	27050	31886	26140	27149	14643	17299	21534	17772	266	244	238	297	219	16722	16557	14068	19887	18379	21495	15541	18020	18369	10642	13357	14219	12744	16137	13668	169	170	187	157	187	162	12701	12267	10440	13097
chrY	20471986	20472025	DYS392	3947	7108	5184	138	160	112	5077	6806	6137	6977	4983	5288	2959	3661	5265	3756	98	79	95	122	83	3540	3500	2879	4867	4289	4962	3002	3633	3858	2203	2808	3165	2558	3998	2979	69	56	69	67	77	62	2644	2560	2213	2885
chrY	22218922	22219078	DYS448	21301	46529	33149	915	1005	792	31397	54419	51161	47127	28758	29035	14198	18974	33064	22839	597	575	565	648	540	21038	22373	18177	36520	34630	31318	16383	19182	19881	10173	14122	16113	12124	24275	17244	338	331	352	364	348	301	15737	16215	13543	16555
chrY	23785360	23785500	DYF387S1	0	0	0	0	0	0	0	0	0	0	0	0	0	0	0	0	0	0	0	0	0	0	0	0	0	0	0	0	0	0	0	0	0	0	0	0	0	0	0	0	0	0	0	0	0	0
[truncated: 8 more columns]
