# Supplementary material for: STRspy2.0: Unlocking the Potential of Long Reads for Forensic DNA Profiling
Source: Int J Mol Sci. 2026 Feb 16;27(4):1889. doi: 10.3390/ijms27041889 (PMC12940929; doi:10.3390/ijms27041889)
Supplement: Supplementary file 1 [file ijms-27-01889-s001.zip › S4 Casework Sample Run Stats.xlsx]

## Sheet: Sample Run stats
Supplementary Table S4. Sequencing run statistics for all casework samples sequenced.
Sample	total reads	sum_len	min_len	avg_len	max_len	Q1	Q2	Q3	N50	Q20(%)	Q30(%)	GC(%)	MappedReads (%)	UnmappedReads (%)	STRRegionOverlapped (%)	Off_Target (%)
blood_bc01	752697	175310361	1	232.9	16531	196	226	247	231	1043	58.55	10.6	778983 (98.30)	13446(1.70)	721061(92.56)	57922(7.44)
blood_bc02	890694	205535812	1	230.8	209157	194	225	245	231	1070	59.23	11.4	918386 (97.97)	19077(2.03)	839947(91.46)	78439(8.54)
blood_bc03	799049	186539942	1	233.5	56759	212	226	239	229	1073	57.59	10.37	808896 (98.89)	9095(1.11)	729874(90.23)	79022(9.77)
blood_bc04	901616	208875256	1	231.7	33660	209	225	236	227	1093	58.66	11.46	912294 (98.93)	9841(1.07)	813188(89.14)	99106(10.86)
blood_bc05	916816	209427760	14	228.4	10168	202	223	235	227	1112	57.14	10.26	924992 (98.73)	11875(1.27)	828985(89.62)	96007(10.38)
blood_bc06	931400	214320167	1	230.1	6729	199	223	245	229	1091	58.14	10.16	964579 (98.27)	16979(1.73)	877764(91.00)	86815(9.00)
blood_bc07	756940	176154559	1	232.7	11172	197	228	246	233	1023	58.43	10.33	839970 (98.97)	8773(1.03)	771928(91.90)	68042(8.10)
blood_bc08	838805	192504422	1	229.5	78897	196	226	241	230	1083	58.78	10.82	777774 (98.34)	13168(1.66)	721596(92.78)	56178(7.22)
blood_bc10	735320	167347626	15	227.6	158495	191	225	242	229	1036	58.4	10.51	757110 (97.99)	15509(2.01)	694122(91.68)	62988(8.32)
blood_bc11	446470	102384792	1	229.3	2966	195	225	241	230	913	58.07	10.16	865915 (97.81)	19423(2.19)	794895(91.80)	71020(8.20)
blood_bc12	579170	133063952	1	229.7	69224	199	224	236	227	1042	58.67	11.09	595678 (98.25)	10590(1.75)	533373(89.54)	62305(10.46)
blood_bc13	963032	223061564	1	231.6	37428	205	224	236	227	1167	58.76	11.09	973763 (98.76)	12263(1.24)	869427(89.29)	104336(10.71)
blood_bc14	830253	191714241	18	230.9	11208	204	223	236	226	1076	57.89	10.54	463562 (97.78)	10521(2.22)	418301(90.24)	45261(9.76)
blood_bc15	764765	179193309	1	234.3	121860	208	225	241	229	1105	57.43	10.47	772656 (98.76)	9671(1.24)	706382(91.42)	66274(8.58)
blood_bc16	878747	201934401	11	229.8	90872	195	225	242	230	1090	59.63	11.39	907800 (98.19)	16703(1.81)	836005(92.09)	71795(7.91)
blood_bc17	872820	205032571	1	234.9	19057	209	227	239	230	1117	57.31	10.47	879956 (98.57)	12759(1.43)	793853(90.22)	86103(9.78)
blood_bc18	838903	199367735	1	237.7	114830	211	227	247	231	1100	57.7	10.34	849704 (99.05)	8123(0.95)	767891(90.37)	81813(9.63)
blood_bc19	888924	207740440	1	233.7	11138	212	225	236	228	1141	58.11	10.63	898574 (98.84)	10588(1.16)	817116(90.93)	81458(9.07)
blood_bc20	792636	182728182	1	230.5	9856	195	225	243	230	1091	58.76	11	816784 (98.05)	16249(1.95)	750912(91.94)	65872(8.06)
bone_bc01	2042563	462318205	1	226.3	16522	181	224	244	231	58.66	11.3	36.88	2129509 (97.55)	53401(2.45)	1978692(92.92)	150817(7.08)
bone_bc02	2522847	554196010	1	219.7	123918	177	214	237	225	58.98	12.54	36.19	2653267 (96.78)	88304(3.22)	2387945(90.00)	265322(10.00)
bone_bc03	1949153	445079292	1	228.3	11842	190	224	240	230	57.92	10.49	36.65	2002432 (97.92)	42526(2.08)	1877221(93.75)	125211(6.25)
bone_bc04	2533745	646537044	1	255.2	200399	198	223	237	230	57.71	12.59	38.63	2350108 (89.42)	278134(10.58)	2110154(89.79)	239954(10.21)
bone_bc05	2308888	521069662	2	225.7	23296	181	223	238	228	56.7	10.21	36.58	2397172 (97.44)	62948(2.56)	2217647(92.51)	179525(7.49)
bone_bc06	2981720	712001635	1	238.8	18674	187	222	242	229	57.85	11.23	37.57	2944655 (93.47)	205777(6.53)	2726188(92.58)	218467(7.42)
swab_bc01	1233817	287950808	1	233.4	4341	213	228	239	230	60.3	11.84	38.83	1237963 (98.89)	13936(1.11)	1128858(91.19)	109105(8.81)
swab_bc02	1466633	325997713	1	222.3	84015	190	221	239	227	61.47	12.87	36.79	1495878 (98.20)	27431(1.80)	1383974(92.52)	111904(7.48)
swab_bc03	1131164	262704449	1	232.2	4013	212	227	239	229	60.06	11.48	38.69	1138004 (99.05)	10889(0.95)	1037701(91.19)	100303(8.81)
swab_bc04	457007	105858793	17	231.6	27047	213	224	241	228	60.97	12.36	38.44	459020 (97.72)	10699(2.28)	404845(88.20)	54175(11.80)
swab_bc09	985276	223031318	1	226.4	53210	191	223	243	229	60.27	11.35	36.65	1001172 (98.28)	17564(1.72)	923697(92.26)	77475(7.74)
swab_bc10	987896	221082865	1	223.8	14850	190	223	239	227	60.64	11.58	36.26	1002426 (98.12)	19174(1.88)	941330(93.91)	61096(6.09)
swab_bc11	1276056	286855398	1	224.8	93935	205	221	236	226	60.61	11.97	38.26	1280233 (98.79)	15704(1.21)	1175242(91.80)	104991(8.20)
swab_bc12	793745	178859474	1	225.3	50258	197	221	239	226	60.76	11.77	36.63	808756 (98.18)	15034(1.82)	745994(92.24)	62762(7.76)
swab_bc13	968693	220223102	1	227.3	13061	206	225	237	229	60.41	11.94	38.14	970876 (98.73)	12443(1.27)	881600(90.80)	89276(9.20)
swab_bc14	1049103	235601604	1	224.6	50503	191	224	239	228	59.91	11.1	36.39	1071548 (98.16)	20036(1.84)	986324(92.05)	85224(7.95)
swab_bc15	916279	214055169	19	233.6	85194	209	228	241	231	59.38	11.51	38.67	937439 (99.05)	8998(0.95)	818421(87.30)	119018(12.70)
swab_bc16	875593	196784413	1	224.7	6079	193	225	240	229	61.17	12.34	36.29	891265 (98.11)	17154(1.89)	828651(92.97)	62614(7.03)
swab_bc17	987140	224810097	1	227.7	22536	206	225	235	228	59.66	11.28	38.72	990280 (98.80)	11998(1.20)	896921(90.57)	93359(9.43)
swab_bc18	883657	198064411	1	224.1	157745	189	222	243	227	59.95	11.21	36.69	895519 (98.02)	18084(1.98)	844038(94.25)	51481(5.75)
swab_bc19	1261668	288062185	1	228.3	78161	205	226	237	229	60.71	11.72	38.45	1265459 (98.78)	15609(1.22)	1144733(90.46)	120726(9.54)
swab_bc20	1110877	250254369	1	225.3	114813	193	226	238	229	60.87	11.87	36.3	1139245 (98.25)	20311(1.75)	1047622(91.96)	91623(8.04)
